# Supplementary material for: Risk Factors for Salmonella Detection in Commercial Layer Flocks in Spain
Source: Animals (Basel). 2023 Oct 12;13(20):3181. doi: 10.3390/ani13203181 (PMC10603648; doi:10.3390/ani13203181)
Supplement: Supplementary file 1 [file animals-13-03181-s001.zip]

Archive with 3 entries (3 files):
- Supplementary Figures S1-S8_R1.pdf
- Supplementary_TableS1_R1.csv
- Supplementary_TableS2_R1.csv
