# Supplementary material for: Risk Factors for Salmonella Detection in Commercial Layer Flocks in Spain
Source: Animals (Basel). 2023 Oct 12;13(20):3181. doi: 10.3390/ani13203181 (PMC10603648; doi:10.3390/ani13203181)
Supplement: Supplementary file 1 [file animals-13-03181-s001.zip › Supplementary_TableS1_R1.csv]

Variable	Level of observation	Nature	Function in the analysis	Transformation for analysis
Region	Farm level	Categorical	Explanatory	Regions with less than 50 farms collapsed in category "Region 8"
Flock size (number of birds)	Flock level	Continuous	Explanatory	Categorized into quartiles
Housing type	Flock level	Categorical	Explanatory	dichotomized (caged vs. non-caged)
Date of sampling	Sampling level	Time	Explanatory	Divided into year (categorical) and bimester (categorical)
Sampler	Sampling level	Categorical	Explanatory	Combined with reason for sampling into a categorical variable
Reason for sampling	Sampling level	Categorical	Explanatory	Combined with sampler into a categorical variable
Age	Sampling level	Continuous	Explanatory	Categorized into quartiles
Sample type	Sampling level	Categorical	Explanatory	Dust and fabric swabs combined into one category
Number of analyses	Sampling level	Discrete	Explanatory	Dichotomized (1 vs. more than one)
Laboratory result	Sampling level	Categorical	Outcome	Divided into detection of Salmonella (any serovar) and detection of target serovars (Enteritidis and Typhimurium/monophasic)
