# Supplementary material for: Risk Factors for Salmonella Detection in Commercial Layer Flocks in Spain
Source: Animals (Basel). 2023 Oct 12;13(20):3181. doi: 10.3390/ani13203181 (PMC10603648; doi:10.3390/ani13203181)
Supplement: Supplementary file 1 [file animals-13-03181-s001.zip › Supplementary_TableS2_R1.csv]

Serovar	Positive sampling events
Infantis	136
Ohio	110
Enteritidis	81
Corvallis	50
Typhimurium	37
Agona	29
Mikawasima	28
Thompson	22
Senftenberg	21
Kentucky	20
Mbandaka	18
Newport	18
Typh monof�sica	14
Albany	12
Livingstone	10
Others	235
Non-identified	384
